# Supplementary material for: MSC transplantation ameliorates depression in lupus by suppressing Th1 cell–shaped synaptic stripping
Source: JCI Insight. 2025 Mar 6;10(8):e181885. doi: 10.1172/jci.insight.181885 (PMC12016924; doi:10.1172/jci.insight.181885)
Supplement: Supporting data values [file jciinsight-10-181885-s146.xlsx]

## Sheet: Figure 1B
Source preference (%)
MRL/mpj (8w)	MRL/lpr (8w)	MRL/lpr (18w)
74.35	62.43	40.64
76.34	65.47	50.35
102.32	80.35	63.54
83.51	59.28	60.32
92.43	74.34	66.45
87.37	72.43	32.54
114.53	87.39	47.67
98.42	59.45	56.53
125.46	92.43	70.43
68.35	65.36	45.34
73.53	47.58	57.36

## Sheet: Figure 1C
Immobility time (s)
MRL/mpj (8w)	MRL/lpr (8w)	MRL/lpr (18w)
101.24	76.12	224.52
79.21	89.53	128.35
140.32	136.51	166.27
110.35	103.48	122.43
78.04	127.31	144.24
64.37	130.35	220.39
124.53	171.43	175.35
95.34	125.37	130.46
87.53	140.53	148.42
60.36	149.23	156.34
67.54	158.03	184.41

## Sheet: Figure 1D
Immobility time (s)
MRL/mpj (8w)	MRL/lpr (8w)	MRL/lpr (18w)
57.41	144.53	203.15
88.35	143.48	160.62
64.13	198.22	185.27
90.82	139.51	204.32
80.73	174.52	143.14
106.52	94.63	109.87
102.32	79.21	143.51
73.44	105.24	220.45
84.37	169.32	164.22
120.35	76.41	150.34
78.53	85.26	158.12

## Sheet: Figure 1F
Source preference (%)
MRL/lpr + PBS	MRL/lpr + MSCT
64.31	116.17
51.89	83.24
84.36	93.53
76.34	108.35
87.58	80.84
81.57	66.41
54.35	103.59
60.24	72.13
73.52	62.46
45.32	70.38
92.49	92.52

## Sheet: Figure 1G
Immobility time (s)
MRL/lpr + PBS	MRL/lpr + MSCT
152.53	60.24
96.35	86.28
105.41	123.41
126.37	84.54
74.11	123.36
139.38	149.37
169.03	130.31
132.52	102.29
129.43	69.38
160.32	73.52
145.36	92.46

## Sheet: Figure 1H
Immobility time (s)
MRL/lpr + PBS	MRL/lpr + MSCT
155.14	67.44
149.36	61.42
132.52	139.39
140.25	117.33
179.52	131.73
95.46	112.32
79.83	75.37
121.91	92.16
170.32	58.52
110.87	83.13
108.25	121.47

## Sheet: Figure 2B
Spine density per μm
MRL/mpj	MRL/lpr + PBS	MRL/lpr + MSCT
0.86	0.57	0.91
0.73	0.63	0.63
0.81	0.44	0.88
1.09	0.72	0.68
0.92	0.41	0.76

## Sheet: Figure 2D
Synaptophysin puncta/mm2 (per cent of MRL/mpj)
MRL/mpj	MRL/lpr + PBS	MRL/lpr + MSCT
108.29	78.52	80.67
117.47	71.84	88.59
95.66	64.62	76.83
87.43	54.92	97.26
91.15	46.28	87.38

## Sheet: Figure 2E
PSD-95 puncta/mm2 (per cent of MRL/mpj)
MRL/mpj	MRL/lpr + PBS	MRL/lpr + MSCT
104.37	58.85	74.41
121.53	49.26	89.42
87.47	65.22	85.94
85.27	40.61	70.46
101.36	56.19	82.79

## Sheet: Figure 2I
PSD-95 puncta in Cell (norm. to MRL/mpj)
PSD-95 puncta in IBA-1+			PSD-95 puncta in CD68+
MRL/mpj	MRL/lpr + PBS	MRL/lpr + MSCT	MRL/mpj	MRL/lpr + PBS	MRL/lpr + MSCT
0.7392	5.2062	4.0623	1.1234	2.8536	0.8952
1.0536	4.7263	1.6382	1.8146	3.0522	1.5315
1.1684	3.8726	2.4461	0.6851	0.7858	1.6374
2.3732	3.9415	2.0452	0.9105	3.2647	1.1842
0.8252	5.6024	0.8942	2.5462	2.8753	2.4621
0.5042	3.2874	2.3463	0.7742	2.0165	2.0531
0.7246	2.7375	1.5682	0.3727	3.2753	2.2636
0.6373	1.5493	1.3053	0.7833	2.4762	2.4317
0.8362	0.9536	1.2305	1.0436	1.8753	1.9426
1.0263	1.6473	3.0525	0.4523	2.0542	1.2684
0.9357	4.0251	2.5643	0.6935	0.6737	1.2057
1.5473	2.9536	2.1542	1.2373	3.2523	2.4741
0.4386	3.3753	1.7836	0.8064	3.0643	3.2051
1.2963	3.6318	3.2784	0.7942	4.0316	1.2544
1.2436	3.9526	2.8531	1.2425	3.3726	1.2642
0.4372	4.0261	1.5313	1.3525	2.5753	1.3531
0.4053	2.3621	2.2649	0.8842	1.5741	0.9832
2.6042	1.9863	2.1853	0.7652	3.0421	0.8531
0.9731	1.7432	1.3842	1.2621	4.6224	1.0436
0.2305	5.8742	1.2053	0.4562	3.9521	1.8423

[truncated: 82 more sheets: Figure 3D, Figure 3E, Figure 3G, Figure 3H, Figure 3I, Figure 3J, Figure 4A, Figure 4B, Figure 4C, Figure 4E, Figure 4F, Figure 4H, Figure 4J, Figure 4K, Figure 4M, Figure 4N, Figure 4O, Figure 5B, Figure 5D, Figure 5E …]
